# Supplementary material for: Chiral Recognition Mechanism of Benzyltetrahydroisoquinoline Alkaloids: Cyclodextrin-Mediated Capillary Electrophoresis, Chiral HPLC, and NMR Spectroscopy Study
Source: Molecules. 2025 Feb 28;30(5):1125. doi: 10.3390/molecules30051125 (PMC11901523; doi:10.3390/molecules30051125)
Supplement: Supplementary file 1 [file molecules-30-01125-s001.zip]

Archive with 1 entries (1 files):
- molecules-3474751-supplementary.pdf
